# Supplementary material for: Analysis of factors influencing postoperative refractive status in patients with high myopia undergoing combined surgery for vitreous opacity and cataract
Source: PLoS One. 2026 Mar 6;21(3):e0344563. doi: 10.1371/journal.pone.0344563 (PMC12965604; doi:10.1371/journal.pone.0344563)
Supplement: S1 Data — (XLSX) [file pone.0344563.s001.xlsx]

## Sheet: Sheet1
ALL	sex	age	eye	Refractive deviation	pre BCVA Logmar	post BCVALogmar	preSE	postSE	Reserved degree	AL	ACD
Posterior capsule preservation group	M	69	OS	-0.22	0.7	0.22	-2.625	-0.55	-0.33	26.85	3.57
	M	66	OD	-0.8	0.3	0	-10.25	-3	-2.2	31.8	3.53
			OS	-0.5	0.22	0.1	-1.875	-0.82	-0.32	26.53	3.35
	M	47	OS	-0.36	1.4	0.82	-8.5	-3.7	-3.34	29.69
	F	72	OS	-0.65	0.15	0	-7.125	-4.25	-3.6	31.49	3.4
			OD	-0.81	0.3	0.15	-7.25	-4.55	-3.74	31.85	3.4
	M	73	OD	-0.68	1.7	0.1	-12.5	-4.85	-4.17	30.79	3.4
	M	72	OD	-0.15	1	0.52	-2	-0.54	-0.39	26.14	3.4
			OS	-0.39	0.15	0.4	-8.5	-3.89	-3.5	28.47	3.4
	F	50	OD	-0.52	0.3	0.1	-7.75	-3.75	-3.23	28	3.4
	M	42	OS	-0.69	1.3	2.5	-8.625	-4.96	-4.27	33.59	3.4
	F	69	OD	0.33	0.22	0.4	-5	-3.2	-3.53	29.96	3.4
			OS	-0.28	0.22	0.4	-8.25	-3.75	-3.47	29.63	3.4
	F	33	OD	-0.92	0.7	0	-6.75	-4.75	-3.83	32.14	3.4
	M	48	OD	0.12	0.4	0	-4.875	-3.53	-3.65	30.38	3.4
			OS	0.51	0	0	-2.375	-0.38	-0.89	26.91	3.4
	F	71	OD	-0.96	0.15	0	-3	-1.43	-0.47	26.06	2.93
	F	51	OD	0.32	0.1	0	-3.7	-0.23	-0.55	26.08	3.47
			OS	-0.87	2	1.1	-3.625	-2.58	-1.71	27.61	3.39
	F	65	OS	0.64	0.3	0.1	-11.875	-3.76	-4.4	31.93	3.59
15	M	57	OD	0.63	1	0.52	-7.385	-2.76	-3.39	28.81	3.78
ntraoperative posterior capsulotomy	F	44	OD	-0.77	0.3	0	-10.125	-4.43	-3.66	32.22	3.79
			OS	-0.12	0.1	0.22	-2.5	-0.5	-0.38	26.18	3.76
	M	37	OD	0.14	0.4	0.3	-3	-0.59	-0.73	26.76	3.36
	F	30	OD	-0.84	0.3	0.7	-10.25	-4.96	-4.12	30.46	3.91
			OS	-0.74	1.7	0.3	-7.375	-2.94	-2.2	28.39	3.81
	M	66	OD	0.14	2	0.1	-11	-4.25	-4.39	31.21	3.02
			OS	-0.49	0.82	0	-9.25	-4	-3.51	32.27	2.93
	M	68	OS	-0.65	0.4	0.1	-11.5	-3.65	-3	33.04	2.93
	F	65	OD	-0.99	0.22	0.4	-11.125	-4.35	-3.36	33.22	3.31
			OS	0.16	0.22	0.4	-8	-2.85	-3.01	30.77	3.03
	F	58	OD	0.68	0.4	0.3	-8	-2.43	-3.11	30.43	3.31
			OS	-0.49	0.1	0.22	-8.5	-3.67	-3.18	30.35	3.14
	F	65	OS	-0.62	0.1	0	-6.5	-4	-3.38	29.72	3.98
			OD	-0.2	0.3	0	-8.25	-1.5	-1.3	29.37	3.98
	F	69	OS	-1.38	0.1	0	-8	-2.63	-1.25	29.19	3
	F	44	OD	-0.59	0.3	0.15	-11.5	-3.68	-3.09	29.98	3.59
	F	53	OD	-0.97	0.7	0.15	-15	-4.55	-3.58	33.74	3.44
	M	57	OD	-0.79	0.52	0.15	-13.5	-4.35	-3.56	34.46	4.24
			OS	0.71	2	0.52	-3.625	-2.7	-3.41	29.96	4.07
	F	49	OD	0.22	2	0.3	-4.875	-3	-3.22	29.76	3.48
	F	62	OD	-0.79	2	0.92	-8.75	-3.93	-3.14	33.24	3.66
			OS	-0.69	2	0.92	-6.25	-4.32	-3.63	33.32	3.34
	F	74	OS	-0.25	0.3	0.3	-5.75	-3.75	-3.5	31.75	2.82
			OD	-0.27	0.22	0.22	-5.25	-3.75	-3.48	30.88	3.61
	F	43	OS	-0.7	0.4	1	-5.375	-4.12	-3.42	29.24	3.63
			OD	0.45	0.52	0	-7	-0.13	-0.58	26.56	3.38
	F	59	OS	0.81	0.05	0.22	-5.5	-0.15	-0.96	26.59	3.4
	M	48	OD	-0.6	0.3	0.4	-11	-4.59	-3.99	33.76	2.48
	F	56	OS	-0.39	0.7	0.3	-11.75	-3.93	-3.54	29.87	2.86
	M	71	OD	0.23	0.52	0.4	-10	-3.24	-3.47	29.86	3.12
			OS	0.98	0.4	0	-3.625	-0.25	-1.23	28.7	3.14
	M	40	OD	0.74	0.4	0.1	-5.625	-1.5	-2.24	28.24	3.04
			OS	-0.18	0.92	1	-8.25	-3.6	-3.42	27.29	2.87
	F	66	OS	-0.84	0.1	0.3	-12	-3.86	-3.02	32.22	3.4
	M	74	OS	0.47	0.3	0	-7.5	-1.25	-1.72	28.12	2.9
	F	78	OD	0.11	0.15	0	-8.125	-1.5	-1.61	28.39	3.29
			OS	0.21	0.3	0.52	-1.125	-0.24	-0.45	26.67	3.27
	F	67	OD	0.37	0.7	2.3	-2.375	-0.52	-0.89	26.62	3.47
	F	57	OD	0.73	0.7	1.1	-1.75	-0.5	-1.23	26.14	3.32
	M	53	OD	-0.76	1.3	0.82	-13.5	-5.16	-4.4	32.7	3.18
	M	51	OS	-0.22	0.52	0.7	-6.5	-1.85	-1.63	27.75	3.67
	M	66	OS	0.32	1.4	1	-4.5	-2.63	-2.95	27.02	3.5
			OD	0.1	0.1	0	-4.375	-0.25	-0.35	26.57	3.83
	M	72	OD	0.15	2	0.4	-12.5	-3.75	-3.9	31.47	3.32
			OS	-0.48	1	0.4	-12.5	-4.32	-3.84	32.11	3.29
	F	71	OD	0.13	0.22	0.52	-3.25	-0.5	-0.63	26.78	2.98
	M	68	OS	-0.51	0.1	0.1	-3.375	-1	-0.49	26.74	3.48
	F	37	OD	-0.2	2	1.4	-3	-1.75	-1.55	28.76	2.87
			OS	-0.69	1	0.05	-5.75	-3.75	-3.06	27.25	2.66
	F	74	OD	0.79	0.7	0.7	-16.25	-3.25	-4.04	35.67	3.04
	M	44	OD	-0.79	0.7	0.52	-13.75	-4.25	-3.46	34.51	3.37
			OS	-0.5	0.15	0.05	-4.5	-1	-0.5	26.58	3.44
	M	36	OD	-0.27	0.82	0.52	-8.625	-4.25	-3.98	35.07	3.05
	M	51	OD	-0.61	0.15	0.6	-9.5	-4.78	-4.17	32.81	3.7
	F	52	OS	0.77	0.15	0	-2	0.5	-0.27	30.65	3.25
	F	60	OD	-0.17	1.3	1.22	-4.5	-4	-3.83	28.81	3.66
			OD	-0.46	1	0.4	-7.75	-3.5	-3.04	30.58	3.26
	M	29	OS	-0.18	0	0	-4.125	-3.86	-3.68	29.57	3.31
	F	58	OD	-0.5	0.3	0.22	-8.375	-2.86	-2.36	30.3
42	F	49	OS	-0.71	0.05	0.1	-2.125	-1.58	-0.87	26.2	3.24
